# Supplementary material for: Col4a3-/- Mice on Balb/C Background Have Less Severe Cardiorespiratory Phenotype and SGLT2 Over-Expression Compared to 129x1/SvJ and C57Bl/6 Backgrounds
Source: Int J Mol Sci. 2022 Jun 15;23(12):6674. doi: 10.3390/ijms23126674 (PMC9223785; doi:10.3390/ijms23126674)
Supplement: Supplementary file 1 [file ijms-23-06674-s001.zip]

Archive with 1 entries (1 files):
- ijms-1762702-supplementary.pdf
